# Supplementary material for: Disclosing disabilities: Barriers for medical school applicants
Source: PLoS One. 2025 Aug 5;20(8):e0326880. doi: 10.1371/journal.pone.0326880 (PMC12324086; doi:10.1371/journal.pone.0326880)
Supplement: S1 File — (XLSX) [file pone.0326880.s004.xlsx]

## Sheet: Deidentified Data
Completed	Q0	Q1_TEXT	Q1b	Q2_TEXT	Q3_TEXT	Q4_TEXT	Q4b_ADHD	Q4b_Learning	Q4b_Psych	Q4b_Health	Q4b_Mobility	Q4b_Visual	Q4b_Hearing	Q4b_Other	Q4b_Unknown	Q4c_TEXT	Q4d_TEXT	Q4e_TEXT	Q5_TEXT	Q6	Q7	Q7_TEXT	Q7b_Unique	Q7b_Same	Q7b_Letter	Q7b_Past	Q7b_None	Q7b_Other	Q7b_TEXT	Q7c	Q7c_TEXT	Q8_TEXT	Q9	Q9_TEXT	Q10	Q10b	Q10b_TEXT	Q11	Q11b	Q11c	Q11c_TEXT	Q12	Q12b_TEXT
1	1	9238	2	503	160	0										0	0	0	4	2	#NULL!									#NULL!			6	The university office of disability services, and the Dean of the Medical School	3			1	1	5		1	2018 - language was revised to emphasize that certain learning and performance outcomes may be met (for example, "students must be able to communicate effectively in both oral and written English", rather than "students must be able to speak and write", which allows for the use of various communication supports and strategies).
1	1	550	2	274	171	0	0	0	0	0	0	0	0	0		0	0	0	0	2	#NULL!									#NULL!			6	We do not have a disability office.	3			1	1	7	Our students must meet Commissioning Standards to serve in the Armed Forces or Public Health Service. As a result, our applicants are informed that they must meet physical requirements to matriculate at our School of Medicine	2
1	1	550	1	300	175	1						1				1	0	0	5	2	#NULL!									#NULL!			1		3			1	2	2		1	2017
1	1	874	1	354	99	1										0	0	0	5	2	#NULL!									#NULL!			3		3			1	1	2		1	July 2020 was the last revision to our technical standards. Update was done for some minor tweaks without any major changes
1	2	601	3	234	104	0										0	0	0	#NULL!	2	#NULL!									#NULL!			1		3			1	1	5		2
1	3	2701	2	207	165	0										0	#NULL!	#NULL!	0	2	#NULL!									#NULL!			1		3			1	1	5		1	Revised 9/10/18
1	3	279	1	175	165	0	0	0	0	0	0	0	0	0		0	0	0	#NULL!	2	#NULL!									#NULL!			6	not sure	3			1	1	2		2
1	1	1285	1	528	215	0	0	0	0	0	0	0	0	0		0	0	0	13	2	#NULL!									#NULL!			6	Vice Chancellor for College Student Services	1	3		1	1	7	Listed on the admissions webpage	1	March 2021- The technical standards needed to be more inclusive and in line with the graduation competencies of the college instead of one’s ability.
1	3	469	3	258	186	1								1		1	1	1	#NULL!	2	#NULL!									#NULL!			3		1	3		1	1	1		1	Currently under revision. Last update was 2018.
1	3	#NULL!	1	#NULL!	#NULL!	0	0	0	0	0	0	0	0	0		0	0	0	0	2	#NULL!									#NULL!			6	Director of Academic Support	3			1	2	1		1	We are a new college of medicine that accepted our first class in fall 2020. Our technical standards were written prior to our accreditation in fall of 2019.
1	3	405	3	86	86	0										0	0	0	0	2	#NULL!									#NULL!			3		3			1	1	1		1	July of 2020
1	2	727	2	200	152	0										0	0	0	#NULL!	2	#NULL!									#NULL!			3		3			1	1	7	The technical standards are on admissions website and can be accessed at any point.	1	I believe they are reviewed annually with admissions, a dean, and the director of the counseling center.
1	3	470	2	260	120	0										0	0	0	#NULL!	2	#NULL!									#NULL!			3		3			1	1	1		1	The last revision was 7/2019. Revisions included procedural changes for disclosing the need for disability services. The contact person went from the Director of Admissions to the Disability Liaison in Student Academic Support Services.
1	3	350	2	230	137	#NULL!										#NULL!	#NULL!	#NULL!	9	2	#NULL!									#NULL!			3		3			1	1	1		1	Approximately 3 years ago, to be current with updated curriculum and resources for student support.
1	2	579	3	#NULL!	84	0										0	0	0	#NULL!	2	#NULL!									#NULL!			3		2	1		1	1	2		1	Earlier when asked about an Office of Disability Services - we don't have one. We utilize our Student Life team and this is a component of that position. 2018
1	2	#NULL!	#NULL!	#NULL!	#NULL!	#NULL!										#NULL!	#NULL!	#NULL!	#NULL!		#NULL!									#NULL!					#NULL!							#NULL!
1	4	959	2	303	175	0										#NULL!	#NULL!	#NULL!	#NULL!		#NULL!									#NULL!					#NULL!							#NULL!
1	2	#NULL!	#NULL!	#NULL!	32	0										0	#NULL!	#NULL!	#NULL!	2	#NULL!									#NULL!			6	N/A	3							#NULL!
1	1	#NULL!	#NULL!	#NULL!	#NULL!	#NULL!										#NULL!	#NULL!	#NULL!	#NULL!		#NULL!									#NULL!					#NULL!							#NULL!
1	1	785	1	314	124	1				1						1	1	1	#NULL!		#NULL!									#NULL!					#NULL!							#NULL!
1	3	#NULL!	#NULL!	#NULL!	#NULL!	#NULL!										#NULL!	#NULL!	#NULL!	#NULL!		#NULL!									#NULL!					#NULL!							#NULL!
1	2	#NULL!	#NULL!	#NULL!	#NULL!	#NULL!										#NULL!	#NULL!	#NULL!	#NULL!		#NULL!									#NULL!					#NULL!							#NULL!
1	2	#NULL!	#NULL!	#NULL!	#NULL!	#NULL!										#NULL!	#NULL!	#NULL!	#NULL!		#NULL!									#NULL!					#NULL!							#NULL!
1	2	#NULL!	#NULL!	#NULL!	#NULL!	#NULL!										#NULL!	#NULL!	#NULL!	#NULL!		#NULL!									#NULL!					#NULL!							#NULL!
1	3	695	2	248	100	0										0	0	0	#NULL!		#NULL!									#NULL!					#NULL!							#NULL!
1	3	#NULL!	#NULL!	#NULL!	#NULL!	#NULL!										#NULL!	#NULL!	#NULL!	#NULL!		#NULL!									#NULL!					#NULL!							#NULL!
1	4	#NULL!	#NULL!	#NULL!	#NULL!	#NULL!										#NULL!	#NULL!	#NULL!	#NULL!		#NULL!									#NULL!					#NULL!							#NULL!
1	2	#NULL!	#NULL!	#NULL!	#NULL!	#NULL!										#NULL!	#NULL!	#NULL!	#NULL!		#NULL!									#NULL!					#NULL!							#NULL!
1	5	#NULL!	1	#NULL!	#NULL!	#NULL!										#NULL!	#NULL!	#NULL!	#NULL!		#NULL!									#NULL!					#NULL!							#NULL!
1	2	#NULL!	#NULL!	#NULL!	#NULL!	#NULL!										#NULL!	#NULL!	#NULL!	#NULL!		#NULL!									#NULL!					#NULL!							#NULL!
1	1	#NULL!	#NULL!	#NULL!	#NULL!	#NULL!										#NULL!	#NULL!	#NULL!	#NULL!		#NULL!									#NULL!					#NULL!							#NULL!
1	2	696	2	253	90	0										#NULL!	#NULL!	#NULL!	#NULL!		#NULL!									#NULL!					#NULL!							#NULL!
1	2	430	2	130	120	0	0	0	0	0	0	0	0	0		0	0	0	#NULL!		#NULL!									#NULL!					#NULL!							#NULL!
1	2	#NULL!	#NULL!	#NULL!	#NULL!	#NULL!										#NULL!	#NULL!	#NULL!	#NULL!		#NULL!									#NULL!					#NULL!							#NULL!
1	5	319	1	64	64	#NULL!										#NULL!	#NULL!	#NULL!	#NULL!		#NULL!									#NULL!					#NULL!							#NULL!
1	2	#NULL!	#NULL!	#NULL!	#NULL!	#NULL!										#NULL!	#NULL!	#NULL!	#NULL!		#NULL!									#NULL!					#NULL!							#NULL!
1	1	728	1	340	145	0										#NULL!	#NULL!	#NULL!	#NULL!		#NULL!									#NULL!					#NULL!							#NULL!
1	2	#NULL!	#NULL!	#NULL!	#NULL!	#NULL!										#NULL!	#NULL!	#NULL!	#NULL!		#NULL!									#NULL!					#NULL!							#NULL!
1	1	#NULL!	#NULL!	#NULL!	#NULL!	#NULL!										#NULL!	#NULL!	#NULL!	#NULL!		#NULL!									#NULL!					#NULL!							#NULL!
1	3	402	2	219	180	#NULL!										#NULL!	#NULL!	#NULL!	#NULL!	2	#NULL!									#NULL!					#NULL!							#NULL!
1	4	575	3	250	160	#NULL!										#NULL!	#NULL!	#NULL!	#NULL!		#NULL!									#NULL!					#NULL!							#NULL!
1	4	500	1	175	125	#NULL!										#NULL!	#NULL!	#NULL!	#NULL!		#NULL!									#NULL!					#NULL!							#NULL!
1	3	700	3	275	190	1	0	0	0	0						1	#NULL!	#NULL!	#NULL!		#NULL!									#NULL!					#NULL!							#NULL!
1	4	#NULL!	#NULL!	#NULL!	#NULL!	#NULL!										#NULL!	#NULL!	#NULL!	#NULL!		#NULL!									#NULL!					#NULL!							#NULL!
1	1	464	2	235	110	0										0	#NULL!	#NULL!	4	1	4		1							4		Website	3		2	4		1	2	1		1	November, 2020
1	3	358	3	264	115	2						1	1			2	1	0	#NULL!	1	2		1							3		website	6	Division of Student Affairs	3			1	1	5		1	June 2021
1	3	700	1	356	184	#NULL!										#NULL!	#NULL!	#NULL!	18	1	3		1							3		website and supplemental application invitation	6	Vice-President of Health Sciences	3			1	1	1		1	3/2020
1	5	645	2	259	259	2.5										1.5	#NULL!	#NULL!	#NULL!	1	2				1	1				1		Formal process description is under development and will be posted on our Admission’s web page.	2		2	2		1	1	1		2
1	5	290	1	110	110	#NULL!										#NULL!	#NULL!	#NULL!	#NULL!	1	5	Students who contact the admission office would be directed to the Office of Student Support Services			1	1				3		Academic Bulletin	6	I am not sure	1	3		1	1	7	this is not considered by the student support, it is considered at the time of admissions at this time	2
1	5	1035	1	500	204	#NULL!										#NULL!	#NULL!	#NULL!	8	1	3		1		1	1				6	MMI interview committee	webpage	6	I don't know the answer	3			1	1	7	I don't know the answer	1	2018
1	3	349	3	103	43	1					1					1	0	0	#NULL!	1	3						1			1		Website, technical standards, communications from admissions	3		3			1	1	1		1	End of 2019
1	2	7556	2	629	217	#NULL!										#NULL!	#NULL!	#NULL!	#NULL!	1	3						1			3		website, FAQ page, interview invitation	6	reports to central university	3			1	1	2		1	2016
1	1	884	1	466	175	0										0	0	0	#NULL!	1	1						1			1		FAQ Page	3		3			1	1	2		1	June 2021
1	3	284	2	162	120	0										0	0	0	8	1	2						1			4		Direct communications with applicants	4		3			1	1	3		1	Revised May 2021 as part of normal review and updating process.
1	3	678	2	374	190	0	0	0	0	0	0	0	0	0		0	0	0	0	1	2						1			2		no	3		3			1	1	5		2
1	2	750	2	400	160	6			2		3			1		4	7	3	2	1	2						1			1		Website and direct communications	2		2	2		1	1	1		1	July 2021, done annually, reviewed by local accessibility office, office of medical education, office of diversity and inclusion and curriculum committee
1	3	684	2	291	120	0	0	0	0	0	0	0	0	0		0	#NULL!	#NULL!	0	1	2						1			1		Technical Standards	6	The Division of Student Affairs at Texas A&M University	3			1	1	7	In addition to directing applicants to our program’s published Technical Standard (TS) on the day of applicant's interview, we also direct them to the TS at time of an offer of acceptance and prior to matriculation. In the acceptance letter, we direct students to the office of disability resources.	2
1	4	271	1	105	76	0										0	0	0	9	1	2						1			6	no requests were made for interview accommodations, but we specifically talk about this on all MMI days	technical standards, direct communications	3		3			1	1	3		1	2020 to include more procedure for requesting the undergraduate office of disability for gaining accommodations and making it clear that it does not come from us at the SOM
1	2	576	3	328	144	0										0	0	0	5	1	3						1			6	No requests were made this AY	DRP website has all accessibility info. Currently building language for prospective applicants seeking accommodations. Expected to be “live” September 2021	3		3			1	1	5		1	Annual review is recommended by DRP to all program directors/dean/colleges. We had an institutional overhaul of our Tech. Stds. in Spring 2017 & created universal language utilized institution wide. No modifications to RMC Tech Stds. have been made since Fall 2017 catalog.
1	1	1050	2	524	200	#NULL!										#NULL!	#NULL!	#NULL!	#NULL!	1	2						1			2		on our website	3		3			1	2	2		1	these were revised this past year as the prior ones were outdated and less inclusive
1	4	704	2	272	186	0										0	#NULL!	#NULL!	#NULL!	1	2						1			6	N/A	direct communications with applicants	2		3			1	1	5		1	7/2021 routine
1	3	400	3	109	50	0										0	#NULL!	#NULL!	1	1	2						1			1		interview invitation email	4		3			1	1	5		1	2016
1	2	1100	2	300	100	2										#NULL!	#NULL!	#NULL!	#NULL!	1	2						1			1					#NULL!							#NULL!
1	4	344	3	154	80	0										0	#NULL!	#NULL!	#NULL!	1	1						1			1					#NULL!							#NULL!
1	5	2398	1	331	288	#NULL!										#NULL!	#NULL!	#NULL!	#NULL!	1	3							1	The Admissions Office did not adjudicate accommodations, and relied on the expertise of our institution's Disability Resource Provider	3		Website, direct communications with applicants	1		1	3		1	1	7	Technical Standards are published on our website and are available prior to applicants applying, as well as throughout the application cycle.	1	April 2013
1	5	327	1	108	108	0										0	0	0	0	1	2							1	not applicable	6	not applicable	Student Accessiblity Centre	1		3			1	1	1		2
1	3	684	2	410	182	0	0	0	0	0	0	0	0	0		0	0	0	12	1	2							1	no one made such a request	2		direct communication	4		3			1	1	1		1	2021; rationale: to keep current and for LCME purposes
1	5	256	3	80	80	#NULL!										#NULL!	#NULL!	#NULL!	3	1	2							1	unsure	2		website, direct communications	3		2	2		1	1	1		1	january 2017
1	2	477	1	304	175	0	0	0	0	0	0	0	0	0		0	0	0	5	1	3		1		1			1	No application is disability is apparent.	3		technical standards policy, website, direct communication	1		3			1	1	1		1	September 28, 2020 To clarify standards needed by every physician and to provide possibilities/options to meet these standards.
1	5	552	1	206	206	2				1				1		2	1	1	12	1	2				1	1		1	Letter from applicant, formally requesting accommodation	6	Student Accessibility Office (McMaster University), reviews documentation and recommends appropriate accommodation to MD Program Admissions	On our website	6	Student Accessibilty Office (reports to Registrar's office) - works with all educational programs at McMaster University (main mandate is admitted students, but does assist MD Program in assessing applicant accommodation requests	2	6	Contact another staff member in the Office of Admission. Applicants may contact Student Accessiblity Services directly, although most inquire directly with MD Program admissions first and then we refer them	1	1	7	Posted on our website for information - we do not specifically direct them; and on the Ontario Medical School Application Services website, which informs all applicants to Ontario medical schools of the standards	2
1	2	526	2	261	211	0	0	0	0	0	0	0	0	0		0	0	0	#NULL!	1	2						1	1	There were no requests for accommodations for the 2018-2019 interview season but requests would not require documentation.	6	No accommodation requests were made. Depending on the ask, the Dean of Admissions or the DRP would approve the request.	Direct communications with applicants, website.	1		3			1	1	1		1	July of 2021 to update language that was more inviting for applicants that might need to seek accommodations. Technical standards are reviewed on an annual basis.
